# Supplementary material for: Single-dose genome editing therapy rescues auditory and vestibular functions in adult mice with DFNA41 deafness
Source: J Clin Invest. 2025 Aug 14;135(20):e187872. doi: 10.1172/JCI187872 (PMC12520686; doi:10.1172/JCI187872)
Supplement: Supporting data values [file jci-135-187872-s293.xlsx]

## Sheet: Fig. 1
Fig. 1D
	P2RX2V61L			P2RX2+
sgRNA-1	74.38	79.56	71.28	0.02	0.5	0.84
sgRNA-2	90.03	78.6	73.8	20.03	11.4	8.74
sgRNA-3	78.32	82.4	73.7	10.94	15.32	19.54
sgRNA-4	90.8	77.3	82.45	32.4	22.54	18.3
sgRNA-5	88.47	83.29	81.29	24.6	29.3	17.1
Fig. 1I
on target	OT-1	OT-2	OT-3	OT-4	OT-5	OT-6	OT-7
90.0878	0	0	0	0	0.02	0	0
83.53
80.53

## Sheet: Fig. 2
Fig. 2E
WT injected	Uninjected	Injected
0.03	0	2.31856
0.02	0	3.26506
0	0.02	1.98065
Fig. 2F
wks
0	0.021234	0.8543	1.00212
2	57.4332	94.5534	66.2432
4	123.123	83.3242	96.2435
8	15.0621	10.8342	19.2313
12	3.1231	1.25234	0.6324
Fig. 2I
Uninjected	Injected
1.07616	0.682712
1	0.730252
0.92384	0.7423
Fig. 2L
Uninjected	Injected
0	27.9
0	31.2
0.02	22.7

## Sheet: Fig. 3M
		P2rx2+/+ uninjected					P2rx2V61L/+ uninjected					P2rx2V61L/+ Injected					P2rx2+/+ injected
apex		40	38	42	40	41	25	31	33	31	28	40	39	38	35	30	41	39	43	39	41
Middle		42	40	41	42	43	20	17	13	21	23	26	33	30	25	31	44	40	41	40	43
base		40	39	41	42	43	0	1	2	1	0	0	1	2	3	1	40	38	42	42	43

## Sheet: Fig. 3N
		P2rx2+/+ uninjected					P2rx2+/+ injected					P2rx2V61L/+ uninjected					P2rx2V61L/+ Injected
apex		12	13	12	13	12	12	13	11	14	12	12	13	11	13	12	11	10	12	12	13
Middle		13	11	14	10	13	12	12	14	10	13	13	11	10	12	12	12	13	12	11	12
base		11	12	12	12	10	10	13	12	11	11	1	2	0	1	1	0	2	0	1	1

## Sheet: Fig.3Q
	P2rx2+/+ Uninjected																														P2rx2V61L/+ Uninjected
Apex	43.29	35.39	31.04	36.94	35.43	39.55	41.97	40.7	44.11	40.99	30.65	41.84	37.71	40.46	38.5	32.53	42.08	39.74	30	39.18	39.98	38.11	41.65	36.52	42.21	31.58	39.21	37.76			23.27	22.61	19.84	22.82	22.68	22.42	24.67	22.88	23.44	21.27	17.53	20.35	19.38	18.76	16.59	20.68	19.35	18.29	20.11
Middle	44.28	36.32	33.29	38.93	37.29	40.88	42.87	42.9	48.33	42.98	40.9	42.37	42.58	41.68	37.49	39.47	45.29	40.88	42.89	40.18	39.23	38.67	40.25	34.58	41.3	35.29	40.28	38.29			21.28	18.29	17.22	19.38	22.21	22.11	22.73	22.19	23.44	21.35	16.89	21.79	19.28	18.49	16.22	21.75	19.35	18.35	20.22
[truncated: 41 more columns]

## Sheet: Fig.4A
P2rx2V61L/+ Injected	P2rx2V61L/+ Uninjected
70	100
60	100
50	90
100	100
100	100
100	100
100	100

## Sheet: Fig.4B
P2rx2V61L/+ Injected	P2rx2V61L/+ Uninjected
80	80
80	80
54.45	67.67
73.35	80
80	80
80	80
80	80

## Sheet: Fig. 5C
Frequency	P2rx2V61L/+Injected																P2rx2V61L/+ Uninjected																P2rx2+/+ Uninjected
5.66	70	60	60	50	80	60	40	45	45	60	50	60	65	70	60		80	60	60	60	80	60	50	50	60	50	60	60	70	60	70		30	30	30	40	30	50	60	50	50	30	50	40	40	50	40	40
8	50	50	40	50	70	60	35	35	25	60	50	40	55	50	45		60	60	50	60	70	50	40	50	40	50	60	40	60	50	60		30	20	20	30	30	40	40	40	40	50	40	30	30	40	50	30
11.32	30	40	40	40	70	60	25	35	25	50	50	30	35	35	45		50	40	50	50	60	40	30	40	30	40	40	30	40	30	50		30	20	20	20	20	30	40	40	40	30	30	30	30	30	40	30
16	70	80	50	70	90	90	65	70	50	70	60	40	55	50	50		90	70	50	80	90	80	60	70	60	50	50	40	70	40	70		20	30	20	30	20	30	40	40	30	40	30	20	30	40	20	30
22.6	100	100	70	100	100	90	90	90	75	70	80	60	70	65	70		100	100	70	100	100	90	90	100	90	80	70	50	80	50	90		30	20	30	30	40	40	40	40	40	40	40	30	30	40	50	40
32	100	100	90	100	100	90	100	90	90	90	90	90	80	80	80		100	100	90	100	100	100	100	100	90	80	80	70	100	70	100		40	30	40	30	30	40	40	40	20	40	40	40	30	40	50	30

## Sheet: Fig.5D
Frequency	P2rx2V61L/+Injected																P2rx2V61L/+ Uninjected																P2rx2+/+ Uninjected
5.66	60	60	70	50	50	60	60	70	50	50	60	70	60				70	80	70	60	70	60	70	90	70	80	80	80	80				50	50	60	60	60	50	40	50	50	40	40	40	40	50
8	50	60	60	50	60	50	60	60	40	60	50	60	50				70	60	60	60	70	60	60	70	60	60	70	70	70				40	40	40	40	40	40	30	30	40	30	30	30	30	40
11.32	50	50	50	50	60	40	50	40	60	60	40	50	40				60	60	60	60	60	60	60	70	60	60	60	70	60				40	30	40	40	30	40	40	30	30	20	20	25	20	30
16	90	90	100	90	100	100	90	100	90	100	70	80	60				90	80	80	100	90	100	100	90	80	80	70	100	80				40	40	30	30	40	40	30	30	40	20	20	30	30	30
22.6	100	100	100	100	100	100	100	100	100	100	90	90	80				100	90	100	100	100	100	100	100	100	100	100	100	100				50	40	50	40	40	50	40	40	40	40	30	30	30	30
32	100	100	100	100	100	100	100	100	100	100	100	100	100				100	90	90	100	100	100	100	100	100	100	100	100	100				40	40	50	40	40	50	40	40	50	40	40	40	30	50

## Sheet: Fig. 5E
Frequency	P2rx2V61L/+Injected																P2rx2V61L/+ Uninjected																P2rx2+/+ Uninjected
5.66	75	70	90	60	70	60	85	75	70	90	70	100					100	100	100	90	80	80	100	100	100	100	100	100					40	60	40	50	50	40	30	30	30	40
8	70	50	80	50	60	45	80	60	50	90	60	85					100	90	100	80	70	50	100	100	90	90	100	100					30	60	30	50	40	30	20	20	20	30
11.32	80	50	70	50	75	45	85	65	60	70	50	80					100	80	100	80	60	50	100	100	80	80	90	100					30	50	20	30	20	20	20	20	20	20
16	100	90	100	80	85	85	85	90	80	90	100	100					100	100	100	100	90	70	100	100	90	90	100	100					40	30	30	40	30	30	20	20	30	20
22.6	100	100	100	100	95	95	90	90	100	100	100	100					100	100	100	100	100	100	100	100	100	100	100	100					50	40	50	50	50	50	30	30	40	30
32	100	100	100	100	95	100	95	90	100	100	100	100					100	100	100	100	100	100	100	100	100	100	100	100					40	40	30	40	30	40	40	30	40	30

[truncated: 41 more sheets: Fig. 5F, Fig. 5G, Fig. 5H, Fig. 5I, Fig. 5J, Fig. 5K, Fig. 5L, Fig. 5M, Fig. 6D, Fig. 6E, Fig. 6H, Fig. 7E, Fig. 7I, Fig. 7J, Fig. 7K, Fig. 8, Fig. S1 D, Fig. S2, Fig. S3 D, Fig. S3 E …]
